# Supplementary material for: IR Imaging of Solid Lubricant Coatings on Concealed/Disjointed Surfaces for Transparent Polymer Delivery Device Applications
Source: Sensors (Basel). 2020 Nov 10;20(22):6408. doi: 10.3390/s20226408 (PMC7696912; doi:10.3390/s20226408)
Supplement: Supplementary file 1 [file sensors-20-06408-s001.zip]

Archive with 2 entries (2 files):
- Supplementary material/python27.py
- Supplementary material/Supplementary_Material.pdf
