# Supplementary material for: IR Imaging of Solid Lubricant Coatings on Concealed/Disjointed Surfaces for Transparent Polymer Delivery Device Applications
Source: Sensors (Basel). 2020 Nov 10;20(22):6408. doi: 10.3390/s20226408 (PMC7696912; doi:10.3390/s20226408)
Supplement: Supplementary file 1 [file sensors-20-06408-s001.zip › Supplementary material/python27.py]

import sys
import cv2
import numpy as np
from _ast import If


def cut_images(fold, f2,f3, width, height1, height2):
    import cv2
    import numpy as np
    print(fold+f3)

#get the image
    img = cv2.imread(fold+'\\' +f2,-1)
    img_second = cv2.imread(fold+'\\'+f3,-1)
 #   img255 = cv2.imread(fold+'\\' +f2,1)
    img_second255 = cv2.imread(fold+'\\'+f3,1)
    
#find outlines
    edges0 = cv2.Canny(img_second255,30,80)
#get the solid lines for edges
    contours, hierarchy = cv2.findContours(edges0,cv2.RETR_TREE,cv2.CHAIN_APPROX_SIMPLE)    
    edges_1 = cv2.drawContours(edges0, contours, -1, 255, 3)

    y=1
    while edges_1[y,1]<1:
        y+=1
    y = y+3
      

#cutoff the top
    edges = edges_1[y:edges_1.shape[0], 0:edges_1.shape[1]]

 
#find vertical borders
    row_r1 = edges[y+100,:] 
    x=1
    while row_r1[x]<1:
        x= x+1
        x2 =1
    while row_r1[row_r1.shape[0]-x2]<1:
        x2+=1
    x2 = row_r1.shape[0]-x2

#get the middle of the nozzle    
    x3=int(x+int((x2-x)/2)  )  
    xx= x3-width
    xx2 = x3+ width

##############################get and save part 1####################################    
    part1 = img[y:y+height1, xx:xx2]
    part1_second=img_second[y:y+height1, xx:xx2]

    cv2.imwrite(fold+'\\'+f2+'part1.png',part1)
    cv2.imwrite(fold+'\\'+f3+'part1.png',part1_second)

####################################################################
#Remove the upper part from main images
    img = img[y:edges_1.shape[0], 0:edges_1.shape[1]]
    img_second = img_second[y:edges_1.shape[0], 0:edges_1.shape[1]]

#take mid column
    column_mid = edges[:, x3]
    y_mid = 1
    while column_mid[y_mid]<1:
        y_mid+=1 
    
    while column_mid[y_mid]>0:
        y_mid+=1 
    
    while column_mid[y_mid]<1:
        y_mid+=1 
        
    edges2 = edges[y_mid :y_mid+height2, xx:xx2]
    contours, hierarchy = cv2.findContours(edges2,cv2.RETR_TREE,cv2.CHAIN_APPROX_SIMPLE)  
    edges_2 = cv2.drawContours(edges2, contours, -1, 255, 1)
    
######################get and save part 2#######################################
    img2 = img[y_mid :y_mid+height2, xx:xx2]
    img2_second = img_second[y_mid :y_mid+height2, xx:xx2]
    cv2.imwrite(fold+'\\'+f2+'part2edges.png',edges_2)
    cv2.imwrite(fold+'\\'+f2+'part2.png',img2)
    cv2.imwrite(fold+'\\'+f3+'part2.png',img2_second)
    return 

numArgs = len(sys.argv)-1
fold = sys.argv[1]
f2 =sys.argv[2]
f3 =sys.argv[3]
width = int(round(int(sys.argv[4])/2))
height1 = int(sys.argv[5])
height2 = int(sys.argv[6])


cut_images(fold, f2, f3, width, height1, height2)
